# Supplementary material for: Metabolomic Profiling of Middle Ear Effusion Suggests a Predominant Influence of Age over Viscosity: An HR-MAS NMR Study
Source: Int J Mol Sci. 2025 Dec 19;27(1):20. doi: 10.3390/ijms27010020 (PMC12785847; doi:10.3390/ijms27010020)
Supplement: Supplementary file 1 [file ijms-27-00020-s001.zip]

Archive with 5 entries (5 files):
- Supple Table S1. AVG_STD metabolites (Revised).xlsx
- Supple Table S2. One-way ANOVA (251020).csv
- Supple Table S3. Spearman correlation (251020).csv
- Supple Table S4. ANCOVA (251020).csv
- Supple table S5. Covariate-adjusted ROC (AROC) analysis (251020).csv
