# Supplementary material for: Metabolomic Profiling of Middle Ear Effusion Suggests a Predominant Influence of Age over Viscosity: An HR-MAS NMR Study
Source: Int J Mol Sci. 2025 Dec 19;27(1):20. doi: 10.3390/ijms27010020 (PMC12785847; doi:10.3390/ijms27010020)
Supplement: Supplementary file 1 [file ijms-27-00020-s001.zip › Supple Table S1. AVG_STD metabolites (Revised).xlsx]

## Sheet: Supple Table S1. AVG_STD metabo
Table S1. Mean (mM) and standard deviation of quantified metabolites
Metabolites	Serous_Child		Mucous_Child		Serous_Adult
	AVG	STD	AVG	STD	AVG	STD	Structure	Chemical Shift (Multiplicity)
3-Hydroxybutyrate	0.0044	0.0051	0.0065	0.0119	0.0022	0.0017		1.2(d) , 2.3(q), 2.4(q), 4.1(m)
Acetate	0.0019	0.001	0.0018	0.0011	0.0014	0.0007		1.9(s)
Acetoacetate	0.0016	0.0009	0.0027	0.0041	0.0013	0.0007		2.3(s), 3.4(s)
Alanine	0.0135	0.0028	0.0137	0.0022	0.012	0.004		1.5(d), 3.8(q)
Arginine	0.0044	0.0017	0.0037	0.0016	0.0046	0.0011		1.6(m), 1.9(m), 3.2(t), 3.8(t)
Asparagine	0.0042	0.0012	0.004	0.0011	0.0052	0.0011		2.8(q), 2.9(q), 4.0(q), 6.9(s)
Betaine	0.0012	0.0006	0.0013	0.0006	0.002	0.0011		3.3(s), 3.9(s)
Choline	0.0011	0.0006	0.0014	0.0006	0.0007	0.0003		3.2(s), 3.5(m), 4.1(m)
Citrate	0.0068	0.0033	0.0047	0.0022	0.0096	0.004		2.5(d), 2.7(d)
Creatine	0.0023	0.0012	0.0021	0.0006	0.0017	0.0006		3.0(s), 3.9(s)
Cystine	0.0034	0.0009	0.0031	0.0008	0.0043	0.0013		3.2(q), 3.4(q), 4.1(q)
Glucose	0.0269	0.0175	0.0253	0.0181	0.0607	0.0507		3.4(m), 3.5(m), 3.7(m), 3.9(q), 4.6(d), 5.2(d)
Glutamate	0.0109	0.0068	0.0123	0.0058	0.0056	0.0019		2.0(m), 2.1(m), 2.4(m), 3.7(q)
Glutamine	0.0148	0.0079	0.0116	0.0076	0.0194	0.0057		2.1(m), 2.4(m), 3.8(t), 6.9(s)
Glycine	0.0125	0.0022	0.0144	0.003	0.0098	0.003		3.5(s)
Histidine	0.0037	0.0014	0.0035	0.0018	0.0035	0.0013		3.1(q), 3.2(q), 4.0(q). 7.1(s). 7.8(m)
Isoleucine	0.0024	0.001	0.002	0.0006	0.002	0.0006		0.9(t), 1.0(d), 1.2(m), 1.5(m), 2.0(m), 3.7(d)
Lactate	0.0908	0.0474	0.1191	0.0577	0.1615	0.0469		1.3(d), 4.1(q)
Leucine	0.005	0.0011	0.0056	0.0021	0.0038	0.0016		0.9(t), 1.7(m), 3.7(m)
Lysine	0.0052	0.0025	0.0063	0.0026	0.0041	0.0011		1.4(m), 1.5(m), 1.7(m), 1.9(m), 3.0(t), 3.7(t)
Phenylalanine	0.0021	0.0009	0.0022	0.0008	0.002	0.0012		3.1(q), 3.3(q), 4.0(m), 7.3-7.4(m)
Proline	0.0086	0.0017	0.0083	0.0023	0.0092	0.0026		2.0(m), 2.3(m), 3.3(m), 3.4(m), 4.1(m)
Pyruvate	0.0017	0.0014	0.0025	0.0039	0.0065	0.0023		2.4(s)
Serine	0.0091	0.0021	0.011	0.0045	0.0073	0.0032		3.8(m), 3.9(m), 4.0(m)
Succinate	0.0006	0.0003	0.0007	0.0003	0.0005	0.0002		2.4(s)
Taurine	0.0131	0.0152	0.0308	0.0326	0.0062	0.0077		3.3(t), 3.4(t)
Threonine	0.0108	0.0029	0.0096	0.0027	0.0109	0.0025		1.3(d), 3.6(d), 4.2(m)
Tyrosine	0.0028	0.0009	0.0028	0.0008	0.0027	0.0012		3.0(m), 3.2(m), 3.9(m), 6.9(d), 7.2(d)
Valine	0.0087	0.0029	0.0072	0.0024	0.0069	0.0026		1.0(q), 2.3(m), 3.6(d)
myo-Inositol	0.0026	0.0007	0.0027	0.001	0.0034	0.0015		3.3(t), 3.5(m), 3.6(t), 4.1(m)
sn-Glycero-3-phosphocholine	0.0012	0.0006	0.0011	0.0003	0.0015	0.0005		3.2(s), 3.6(m), 3.7(m), 3.9(m), 4.0(m), 4.3(m)
