# Supplementary material for: Metabolomic Profiling of Middle Ear Effusion Suggests a Predominant Influence of Age over Viscosity: An HR-MAS NMR Study
Source: Int J Mol Sci. 2025 Dec 19;27(1):20. doi: 10.3390/ijms27010020 (PMC12785847; doi:10.3390/ijms27010020)
Supplement: Supplementary file 1 [file ijms-27-00020-s001.zip › Supple Table S2. One-way ANOVA (251020).csv]

Supple Table S2. One-way ANOVA results with FDR-adjusted p-values and Fisher??s LSD post-hoc comparisons.
Metabolites	f value	p value	FDR	Fisher's LSD
Pyruvate	27.631	7.53E-10	2.33E-08	Serous_Adult - Mucous_Child; Serous_Adult - Serous_Child
Glutamate	20.28	7.51E-08	1.06E-06	Mucous_Child - Serous_Adult; Serous_Child - Serous_Adult
Glycine	19.807	1.03E-07	1.06E-06	Mucous_Child - Serous_Adult; Mucous_Child - Serous_Child; Serous_Child - Serous_Adult
Choline	14.768	3.48E-06	2.70E-05	Mucous_Child - Serous_Adult; Mucous_Child - Serous_Child; Serous_Child - Serous_Adult
Citrate	14.223	5.19E-06	3.01E-05	Serous_Adult - Mucous_Child; Serous_Adult - Serous_Child
Lactate	14.067	5.82E-06	3.01E-05	Serous_Adult - Mucous_Child; Serous_Adult - Serous_Child
Taurine	12.69	1.63E-05	7.23E-05	Mucous_Child - Serous_Adult; Mucous_Child - Serous_Child
Asparagine	11.32	4.69E-05	0.0002	Serous_Adult - Mucous_Child; Serous_Adult - Serous_Child
Cystine	11.033	5.86E-05	0.0002	Serous_Adult - Mucous_Child; Serous_Adult - Serous_Child
Glutamine	10.57	8.45E-05	0.0003	Serous_Adult - Mucous_Child; Serous_Adult - Serous_Child
Lysine	9.751	0.0002	0.0005	Mucous_Child - Serous_Adult; Serous_Child - Serous_Adult
Leucine	8.865	0.0003	0.0009	Mucous_Child - Serous_Adult; Serous_Child - Serous_Adult
Serine	8.654	0.0004	0.0009	Mucous_Child - Serous_Adult
Glucose	7.973	0.0007	0.0015	Serous_Adult - Mucous_Child; Serous_Adult - Serous_Child
Betaine	7.691	0.0009	0.0018	Serous_Adult - Mucous_Child; Serous_Adult - Serous_Child
Succinate	7.558	0.001	0.0019	Mucous_Child - Serous_Adult; Mucous_Child - Serous_Child
sn-Glycero-3-phosphocholine	5.391	0.0064	0.0116	Serous_Adult - Mucous_Child; Serous_Adult - Serous_Child
Creatine	3.692	0.0293	0.0504	Serous_Child - Serous_Adult
myo-Inositol	3.535	0.0338	0.0551	Serous_Adult - Mucous_Child; Serous_Adult - Serous_Child
Arginine	3.382	0.0389	0.0588	Serous_Adult - Mucous_Child
3-Hydroxybutyrate	3.356	0.0399	0.0588	Mucous_Child - Serous_Adult
Acetoacetate	3.298	0.042	0.0592	Mucous_Child - Serous_Adult
Valine	2.785	0.0677	0.0913	Serous_Child - Serous_Adult
Acetate	2.615	0.0794	0.1025
Alanine	2.266	0.1103	0.1368
Threonine	1.799	0.1721	0.2052
Isoleucine	1.741	0.1819	0.2089
Proline	1.073	0.3468	0.384
Tyrosine	0.212	0.8093	0.8651
Phenylalanine	0.138	0.8712	0.8753
Histidine	0.133	0.8753	0.8753
