# Supplementary material for: Metabolomic Profiling of Middle Ear Effusion Suggests a Predominant Influence of Age over Viscosity: An HR-MAS NMR Study
Source: Int J Mol Sci. 2025 Dec 19;27(1):20. doi: 10.3390/ijms27010020 (PMC12785847; doi:10.3390/ijms27010020)
Supplement: Supplementary file 1 [file ijms-27-00020-s001.zip › Supple Table S3. Spearman correlation (251020).csv]

Supple Table S3. Spearman correlation between metabolite levels and age within serous effusion samples.
Metabolites	r	p value	FDR
3-Hydroxybutyrate	-0.22	0.0856	0.1562
Acetate	-0.263	0.0391	0.0981
Acetoacetate	-0.268	0.0355	0.0981
Alanine	-0.016	0.9027	0.9328
Arginine	0.148	0.2496	0.333
Asparagine	0.394	0.0015	0.0158
Betaine	0.365	0.0035	0.0164
Choline	-0.258	0.0426	0.0981
Citrate	0.157	0.2219	0.3276
Creatine	-0.363	0.0037	0.0164
Cystine	0.303	0.0166	0.0571
Glucose	0.306	0.0156	0.0571
Glutamate	-0.433	0.0004	0.0069
Glutamine	0.254	0.0462	0.0981
Glycine	-0.202	0.1152	0.1879
Histidine	0.002	0.9907	0.9907
Isoleucine	-0.019	0.8806	0.9328
Lactate	0.371	0.003	0.0164
Leucine	-0.381	0.0022	0.0164
Lysine	-0.099	0.4454	0.5524
myo-Inositol	0.146	0.2578	0.333
Phenylalanine	-0.024	0.8525	0.9328
Proline	0.192	0.1351	0.2095
Pyruvate	0.603	0	0
Serine	-0.216	0.0916	0.1578
sn-Glycero-3-phosphocholine	0.071	0.5815	0.6933
Succinate	-0.253	0.0475	0.0981
Taurine	-0.263	0.0389	0.0981
Threonine	0.228	0.0745	0.1443
Tyrosine	-0.065	0.6155	0.7066
Valine	-0.149	0.2487	0.333
