# Supplementary material for: Metabolomic Profiling of Middle Ear Effusion Suggests a Predominant Influence of Age over Viscosity: An HR-MAS NMR Study
Source: Int J Mol Sci. 2025 Dec 19;27(1):20. doi: 10.3390/ijms27010020 (PMC12785847; doi:10.3390/ijms27010020)
Supplement: Supplementary file 1 [file ijms-27-00020-s001.zip › Supple Table S4. ANCOVA (251020).csv]

Supple Table S4. ANCOVA results showing effusion-type-dependent metabolites after adjustment for age
Metabolites	p value	FDR
Taurine	0.0046	0.0092
Glycine	0.0139	0.0139
Choline	0.0398	0.0398
Citrate	0.0422	0.0422
Serine	0.0444	0.0888
Succinate	0.0577	0.1155
Lysine	0.0592	0.0603
Acetoacetate	0.1132	0.2264
Valine	0.1204	0.1204
Glutamine	0.145	0.145
Arginine	0.1651	0.3302
Isoleucine	0.2292	0.2292
Lactate	0.251	0.251
Threonine	0.2672	0.5343
Creatine	0.2744	0.2744
3-Hydroxybutyrate	0.2982	0.2982
sn-Glycero-3-phosphocholine	0.3037	0.3037
Glutamate	0.3204	0.3204
Leucine	0.3763	0.3763
Cystine	0.446	0.446
Pyruvate	0.5735	0.5735
Betaine	0.6033	0.6033
Phenylalanine	0.6169	0.8377
Asparagine	0.6381	0.6381
Alanine	0.6916	0.6916
Histidine	0.7382	0.7382
myo_Inositol	0.7971	0.7971
Tyrosine	0.802	0.9286
Acetate	0.9301	0.9301
Proline	0.9636	0.9636
Glucose	0.9772	0.9772
