# Supplementary material for: Metabolomic Profiling of Middle Ear Effusion Suggests a Predominant Influence of Age over Viscosity: An HR-MAS NMR Study
Source: Int J Mol Sci. 2025 Dec 19;27(1):20. doi: 10.3390/ijms27010020 (PMC12785847; doi:10.3390/ijms27010020)
Supplement: Supplementary file 1 [file ijms-27-00020-s001.zip › Supple table S5. Covariate-adjusted ROC (AROC) analysis (251020).csv]

Supple Table S5. Covariate-adjusted ROC (AROC) analysis
Metabolite	AAUC	95% CI
3-Hydroxybutyrate	0.416	0.212-0.662
Acetate	0.483	0.312-0.697
Acetoacetate	0.442	0.288-0.678
Alanine	0.575	0.362-0.724
Arginine	0.368	0.138-0.498
Asparagine	0.439	0.248-0.613
Betaine	0	0-0
Choline	0.574	0.421-0.803
Citrate	0.298	0.113-0.44
Creatine	0.403	0.234-0.646
Cystine	0.405	0.202-0.585
Glucose	0.454	0.269-0.601
Glutamate	0.555	0.375-0.767
Glutamine	0.398	0.174-0.597
Glycine	0.685	0.53-0.878
Histidine	0.47	0.319-0.64
Isoleucine	0.45	0.232-0.616
Lactate	0.637	0.468-0.827
Leucine	0.561	0.419-0.755
Lysine	0.65	0.507-0.837
myo-Inositol	0.512	0.307-0.681
Phenylalanine	0.595	0.431-0.735
Proline	0.436	0.264-0.612
Pyruvate	0	0-0
Serine	0.659	0.466-0.822
sn-Glycero-3-phosphocholine	0.402	0.21-0.62
Succinate	0.684	0.54-0.867
Taurine	0.582	0.391-0.767
Threonine	0.375	0.223-0.531
Tyrosine	0.555	0.392-0.703
Valine	0.379	0.178-0.543
